# Supplementary material for: Design, Synthesis, and Evaluation of Novel 2H-Benzo[b][1,4]thiazin-3(4H)-one Derivatives as New Acetylcholinesterase Inhibitors
Source: Molecules. 2022 Mar 25;27(7):2121. doi: 10.3390/molecules27072121 (PMC9000418; doi:10.3390/molecules27072121)
Supplement: Supplementary file 1 [file molecules-27-02121-s001.zip]

Archive with 1 entries (1 files):
- molecules-1638141-supplementary.pdf
